# Supplementary material for: Untargeted Metabolomics Approach Reveals Differences in Host Plant Chemistry Before and After Infestation With Different Pea Aphid Host Races
Source: Front Plant Sci. 2019 Feb 28;10:188. doi: 10.3389/fpls.2019.00188 (PMC6403166; doi:10.3389/fpls.2019.00188)
Supplement: Supplementary file 5 [file Table_1.xlsx]

## Sheet: Sheet1
Supplemental Table 1. Unique putative compounds before infestation with aphid host races, their tentative chemical classification, retention time (tR), m/z values and FDR values.
	Negative ionization mode						Positive ionization mode
Plant species	Number	Mean measured mass [M-H]- (m/z)	tR	FDR	Tentative chemical groups		Number	Mean measured mass [M+H]+ (m/z)	tR	FDR	Tentative chemical groups
Medicago sativa	1	547.198	1.4038	1.721e-10	Peptide		1	307.151	1.51269	5.1019e-09	Non-proteinogenic amino acid
	2	797.14	11.5876	5.2305e-09	Flavonoid		2	400.145	10.5405	1.9912e-07	Peptide
	3	805.142	11.6734	4.7108e-09	Flavonoid		3	800.159	11.6939	4.6925e-10	Flavonoid
	4	608.132	12.2389	6.8588e-10	Flavonoid		4	540.776	12.3073	9.0926e-11	Flavonoid
	5	622.112	12.3602	1.6737e-08	Flavonoid		5	639.269	12.4741	2.33e-07	Flavonoid
	6	621.61	13.023	1.2608e-15	Flavonoid		6	1005.49	12.9206	9.0845e-08	Flavonoid
	7	253.21	13.1163	1.3047e-13	Benzoic acid ester		7	624.127	13.2037	2.5586e-18	Flavonoid
	8	841.421	13.3717	4.7108e-09	Triterpene saponin		8	976.207	13.325	9.7898e-12	Flavonoid
	9	987.478	13.5867	2.0158e-09	Triterpene saponin		9	683.145	13.3461	1.1832e-10	Flavonoid
	10	783.14	14.0072	1.3047e-13	Flavonoid		10	653.134	13.3622	1.9453e-27	Flavonoid
	11	841.421	14.068	1.3047e-13	Triterpene saponin		11	610.148	13.591	1.9453e-27	Flavonoid
	12	833.132	14.6638	6.8588e-10	Flavonoid		12	989.495	13.7425	1.2605e-07	Triterpene saponin
	13	1105.54	14.8426	1.721e-10	Triterpene saponin		13	831.187	14.2952	9.0926e-11	Flavonoid
	14	1133.54	15.0178	4.4017e-19	Triterpene saponin		14	821.153	14.6434	4.6925e-10	Flavonoid
	15	1103.53	15.185	1.3047e-13	Triterpene saponin		15	769.161	14.7573	9.7898e-12	Flavonoid
	16	957.468	15.3244	1.2608e-15	Triterpene saponin		16	508.116	14.7738	5.2347e-13	Flavonoid
	17	973.498	15.3325	2.0158e-09	Triterpene saponin		17	829.182	14.8036	5.2347e-13	Flavonoid
	18	1090.55	15.416	3.0497e-12	Triterpene saponin		18	1107.56	14.8961	1.2807e-07	Triterpene saponin
	19	944.492	15.5826	3.0497e-12	Triterpene saponin		19	1105.54	15.0627	4.6925e-10	Triterpene saponin
	20	480.244	15.6901	1.721e-10	Peptide		20	959.484	15.1739	4.0287e-08	Triterpene saponin
	21	958.507	16.02	1.721e-10	Triterpene saponin		21	1091.56	15.3267	4.6925e-10	Triterpene saponin
	22	1413.61	16.091	1.2608e-15	Triterpene saponin		22	1120.56	15.4336	9.7898e-12	Triterpene saponin
	23	1383.6	16.203	1.2608e-15	Triterpene saponin		23	945.504	15.4651	2.2888e-08	Triterpene saponin
	24	1235.53	16.2292	3.0497e-12	Triterpene saponin		24	667.405	15.5346	9.7898e-12	Triterpene saponin
	25	1353.59	16.345	4.4017e-19	Triterpene saponin		25	1123.54	16.214	9.7898e-12	Triterpene saponin
	26	1251.56	16.419	4.4017e-19	Triterpene saponin		26	1108.55	16.3096	9.7898e-12	Triterpene saponin
	27	1090.01	16.553	3.1285e-11	Triterpene saponin		27	987.479	16.4447	5.4967e-15	Triterpene saponin
	28	985.462	16.6948	3.0497e-12	Triterpene saponin		28	1133.54	16.4752	9.7898e-12	Triterpene saponin
	29	1307.55	16.7412	1.2608e-15	Triterpene saponin		29	1327.6	16.5043	9.0926e-11	Triterpene saponin
	30	677.354	16.7849	3.1285e-11	Triterpene saponin		30	1259.57	17.0845	9.7898e-12	Triterpene saponin
	31	1235.57	16.867	3.0497e-12	Triterpene saponin		31	1357.73	17.2123	9.7898e-12	Triterpene saponin
	32	1117.5	16.991	3.0497e-12	Triterpene saponin		32	1119.55	17.2893	1.1838e-08	Triterpene saponin
	33	669.806	17.05	1.6737e-08	Triterpene saponin		33	1093.56	17.3198	2.2888e-08	Triterpene saponin
	34	913.442	17.058	1.2608e-15	Triterpene saponin		34	985.464	17.4396	4.6925e-10	Triterpene saponin
	35	971.483	17.1267	1.2608e-15	Triterpene saponin		35	1074.52	17.545	2.2888e-08	Peptide
	36	1235.57	17.276	2.9748e-28	Triterpene saponin		36	1222.59	17.6063	1.2605e-07	Triterpene saponin
	37	753.238	17.2862	3.0497e-12	Lignan glycoside		37	1060.54	17.6397	4.0287e-08	Triterpene saponin
	38	1086.98	17.404	4.4017e-19	Triterpene saponin		38	497.113	17.8687	1.2605e-07	Peptide
	39	1073.51	17.4463	4.4017e-19	Triterpene saponin		39	1118.55	17.9623	5.2347e-13	Triterpene saponin
	40	1233.55	17.4882	1.3047e-13	Triterpene saponin		40	993.466	18.1851	1.1838e-08	Triterpene saponin
	41	695.4	17.7485	2.9748e-28	Triterpene saponin		41	1084.04	19.2048	6.2067e-08	Triterpene saponin
	42	1057.52	17.777	2.0158e-09	Triterpene saponin		42	933.445	19.3179	2.2888e-08	Triterpene saponin
	43	812.403	17.793	4.7108e-09	Triterpene saponin		43	510.239	19.4052	1.9912e-07	Peptide
	44	991.444	17.8067	1.3047e-13	Triterpene saponin		43-86	-	-	-	Unknowns
	45	941.473	17.9198	4.4017e-19	Triterpene saponin
	46	826.354	17.9453	2.9748e-28	Steroidal saponin
	47	1115.53	18.01	2.0158e-09	Triterpene saponin
	48	1085.51	18.0883	6.18e-09	Triterpene saponin
	49	1203.58	18.23	6.8588e-10	Triterpene saponin
	50	688.304	18.3757	3.0497e-12	Triterpene saponin
	51	1041.49	18.505	1.3047e-13	Triterpene saponin
	52	604.32	18.5736	1.3047e-13	Diterpene
	53	1150.51	19.0465	4.7108e-09	Triterpene saponin
	54	910.45	19.1585	3.1285e-11	Triterpene saponin
	55	521.215	19.2112	4.7108e-09	Peptide
	56	396.141	19.4653	1.3047e-13	Peptide
	57	477.104	19.7473	6.8588e-10	Flavonoid
	58	677.353	20.15	1.2608e-15	Triterpene saponin
	59	633.363	20.2435	6.8588e-10	Steroidal saponin
	60	503.12	20.7228	1.2608e-15	Flavonoid
	61	661.358	21.285	2.0158e-09	Triterpene saponin
	62	797.467	22.109	3.0497e-12	Triterpene saponin
	63	780.46	22.3551	3.1285e-11	Triterpene saponin
	64	425.253	22.4907	3.1285e-11	Prostaglandin-like compound
	65	781.472	23.0229	3.0497e-12	Triterpene saponin
	66	795.451	24.5562	3.0497e-12	Triterpene saponin
	67-107	-	-	-	Unknowns
Trifolium pratense	1	611.113	10.9999	1.02e-07	Hydroxycinnamic acid ester		1	591.145	11.212	1.3351e-07	Flavonoid
	2	534.125	11.3029	3.5e-08	Peptide		2	890.307	12.3102	3.1322e-09	Flavonoid
	3	514.12	11.6151	3.5e-08	Flavonoid		3	504.121	13.9719	6.2412e-14	Flavonoid
	4	178.022	12.0073	5.76e-08	Flavonoid		4	528.69	14.0605	1.2034e-08	Flavonoid
	5	672.194	12.1121	6.96e-08	Flavonoid		5	551.103	14.402	2.1555e-07	Flavonoid
	6	591.308	12.5945	6.96e-08	Hydroxycinnamic acid ester		6	536.137	14.5178	8.3426e-10	Flavonoid
	7	689.134	12.8854	1.24e-07	Peptide		7	790.234	14.6464	1.9373e-07	Flavonoid
	8	559.107	13.2349	4.57e-11	Flavonoid		8	538.116	14.8441	2.5382e-08	Flavonoid
	9	839.669	13.6469	9.74e-08	Flavonoid		9	498.145	15.114	6.6339e-08	Flavonoid
	10	478.107	13.7923	1.28e-07	Flavonoid		10	283.061	15.3903	1.2807e-07	Flavonoid
	11	862.153	13.8964	6.96e-08	Flavonoid		11	548.148	15.5072	1.3351e-07	Flavonoid
	12	559.685	13.8988	1.73e-08	Flavonoid		12	548.111	15.683	5.2549e-08	Flavonoid
	13	589.12	14.0113	8.14e-08	Flavonoid		13	605.113	16.2492	6.9605e-08	Flavonoid
	14	532.118	14.3467	9.25e-08	Flavonoid		14	560.145	16.2752	3.373e-09	Flavonoid
	15	394.091	14.4617	3.5e-08	Flavonoid		15	478.134	16.5118	1.0246e-07	Flavonoid
	16	654.176	14.5064	1.56e-09	Flavonoid		16	517.646	16.5884	1.6374e-08	Flavonoid
	17	649.141	14.5267	1.18e-07	Flavonoid		17	636.127	16.731	1.1112e-07	Phenolic glycoside
	18	555.076	14.643	1.56e-09	Flavonoid		18	462.111	16.8665	1.3264e-07	Flavonoid
	19	564.108	14.791	2.54e-08	Flavonoid		19	449.134	17.1745	1.7323e-08	Flavonoid
	20	587.138	14.9722	1.46e-08	Flavonoid		20	604.137	17.3263	1.3091e-07	Flavonoid
	21	462.113	15.153	1.02e-07	Flavonoid		21	579.124	17.6403	1.2807e-07	Flavonoid
	22	819.393	15.2517	7.51e-08	Triterpene saponin		22	606.142	17.6962	1.338e-07	Flavonoid
	23	583.086	15.4396	1.02e-07	Flavonoid		23	591.17	17.8235	1.3351e-07	Flavonoid
	24	474.974	15.4773	1.13e-07	Flavonoid		24	527.461	17.9977	1.0246e-07	Flavonoid
	25	445.114	15.7039	4.59e-08	Flavonoid		25	633.108	18.5692	1.338e-07	Flavonoid
	26	1053.47	15.7239	8.14e-08	Triterpene saponin		26	305.042	19.362	9.2453e-08	Flavonoid
	27	875.223	15.8133	6.96e-08	Flavonoid		27	547.144	19.4527	1.1828e-07	Flavonoid
	28	420.101	15.8894	1.56e-09	Flavonoid		28	269.039	19.6268	1.338e-07	Flavonoid
	29	678.176	16.0875	1.01e-09	Flavonoid		29	300.058	21.4743	1.2391e-07	Flavonoid
	30	536.149	16.135	5.01e-08	Flavonoid		30	302.074	21.6396	1.3264e-07	Flavonoid
	31	823.172	16.2343	6.42e-09	Flavonoid		31	329.065	21.7492	1.338e-07	Flavonoid
	32	506.102	16.3487	9.25e-08	Flavonoid		32	285.006	21.8365	1.1112e-07	Flavonoid
	33	518.139	16.4294	5.76e-08	Flavonoid		33-83	-	-	-	Unknowns
	34	535.11	16.7053	3.5e-08	Flavonoid
	35	481.091	17.0153	8.14e-08	Flavonoid
	36	488.128	17.1123	2.54e-08	Flavonoid
	37	603.136	17.1448	5.06e-08	Flavonoid
	38	601.12	17.1854	3.5e-08	Flavonoid
	39	503.11	17.2743	2.41e-08	Flavonoid
	40	693.167	17.3385	1.73e-08	Flavonoid
	41	575.105	17.4677	1.48e-12	Flavonoid
	42	553.112	17.4844	3.13e-08	Flavonoid
	43	601.12	17.5337	1.24e-07	Flavonoid
	44	506.139	17.5977	6.42e-09	Flavonoid
	45	503.12	17.6747	7.26e-08	Flavonoid
	46	1064.24	17.8322	3.92e-09	Flavonoid
	47	534.134	18.0348	6.42e-09	Flavonoid
	48	631.094	18.388	4.59e-08	Flavonoid
	49	660.276	19.022	3.37e-09	Peptide
	50	282.048	19.0838	4.59e-08	Flavonoid
	51	591.135	19.2646	1.18e-07	Flavonoid
	52	535.14	19.3467	6.42e-09	Flavonoid
	53	640.286	19.7493	3.92e-09	Peptide
	54	315.051	19.8942	9.25e-08	Flavonoid
	55	674.327	19.9828	2.54e-08	Peptide
	56	345.061	21.3558	3.5e-08	Flavonoid
	57	577.244	21.5015	5.06e-08	Peptide
	58	283.268	21.5507	1.11e-07	Flavonoid
	58-103	-	-	-	Unknowns
Pisum sativum	1	572.204	4.1358	3.4521e-11	Peptide		1	525.192	1.54431	2.5586e-18	Peptide
	2	1095.29	11.5549	3.4989e-12	Flavonoid		2	1097.3	11.705	9.3714e-08	Flavonoid
	3	1079.29	11.7807	2.1018e-08	Flavonoid		3	1081.3	11.9109	4.8944e-10	Flavonoid
	4	786.876	12.2402	4.276e-19	Flavonoid		4	792.216	12.3719	5.0387e-15	Flavonoid
	5	771.513	12.6942	3.4521e-11	Flavonoid		5	792.186	12.8232	2.2613e-07	Flavonoid
	6	951.234	13.0104	7.8794e-10	Flavonoid		6	951.24	13.1426	2.5586e-18	Flavonoid
	7	731.697	13.1144	1.2868e-15	Flavonoid		7	1141.32	13.4457	1.0411e-11	Flavonoid
	8	761.206	13.1324	4.276e-19	Flavonoid		8	998.274	13.5791	4.8944e-10	Flavonoid
	9	1139.31	13.2983	2.5498e-28	Flavonoid		9	1404.37	13.6596	2.2233e-27	Flavonoid
	10	993.756	13.4232	2.2896e-09	Flavonoid		10	968.264	13.7349	5.0166e-13	Flavonoid
	11	933.734	13.5052	2.2896e-09	Flavonoid		11	1468.9	13.9819	9.4469e-11	Flavonoid
	12	948.238	13.5598	1.2868e-15	Flavonoid		12	938.224	14.1058	5.0387e-15	Flavonoid
	13	977.761	13.8216	4.276e-19	Flavonoid		13	928.316	14.1563	6.241e-08	Flavonoid
	14	917.74	13.9453	1.2868e-15	Flavonoid		14	936.248	14.3088	1.1663e-08	Flavonoid
	15	983.225	14.0159	1.2868e-15	Flavonoid		15	995.266	14.3542	4.8944e-10	Flavonoid
	16	933.643	14.1622	3.4521e-11	Flavonoid		16	921.256	14.7484	2.2613e-07	Flavonoid
	17	859.363	14.3127	7.8794e-10	Peptide		17	917.292	15.0356	1.7451e-07	Flavonoid
	18	1031.23	14.5846	1.2868e-15	Flavonoid		18	904.258	15.6458	5.0387e-15	Flavonoid
	19	947.248	14.6936	1.2868e-15	Flavonoid		19	1021.32	16.1093	2.2613e-07	Flavonoid
	20	918.241	15.138	1.2868e-15	Flavonoid		20	546.223	16.4272	5.0387e-15	Peptide
	21	901.243	15.5432	1.2868e-15	Flavonoid		21	316.09	17.5728	9.4469e-11	Flavonoid
	22	637.179	15.815	1.9824e-10	Flavonoid		22	298.079	20.4292	5.0182e-09	Flavonoid
	23	983.342	16.189	3.4521e-11	Flavonoid		23-53	-	-	-	Unknowns
	24	522.229	16.3586	1.4285e-13	Peptide
	25	258.086	18.92	1.159e-07	Flavonoid
	26-57	-	-	-	Unknowns
Vicia faba	1	902.265	10.7303	3.1322e-09	Flavonoid		1	529.221	1.33096	1.7287e-07	Peptide
	2	947.268	11.1897	6.2412e-14	Flavonoid		2	496.202	1.4962	2.35e-08	Peptide
	3	885.768	11.5521	5.7025e-08	Flavonoid		3	404.118	1.54936	4.0929e-09	Peptide
	4	1128.29	12.81	3.025e-07	Flavonoid		4	541.195	2.14028	2.4293e-11	Peptide
	5	247.155	13.2103	2.6331e-08	Peptide		5	602.244	9.37297	1.1379e-09	Peptide
	6	727.116	13.3926	2.3286e-07	Flavonoid		6	450.136	9.43992	7.7257e-08	Peptide
	7	1271.33	13.5215	3.9528e-07	Flavonoid		7	903.276	10.9315	1.0377e-08	Flavonoid
	8-13	-	-	-	Unknowns		8	903.276	11.4642	1.2093e-14	Flavonoid
							9	889.287	11.7422	4.833e-18	Flavonoid
							10	1322.37	12.5765	1.0377e-08	Flavonoid
							11	634.124	12.6611	1.1645e-07	Flavonoid
							12	1484.45	12.7456	2.0033e-07	Flavonoid
							13	1211.31	12.8146	2.1394e-10	Flavonoid
							14	1335.38	12.9094	2.4293e-11	Flavonoid
							15	565.739	12.9488	2.1394e-10	Flavonoid
							16	675.152	13.0816	1.1379e-09	Flavonoid
							17	726.231	13.4593	4.833e-18	Flavonoid
							18	637.877	13.5334	5.1876e-27	Flavonoid
							18-67	-	-	-	Unknowns
