# Supplementary material for: Untargeted Metabolomics Approach Reveals Differences in Host Plant Chemistry Before and After Infestation With Different Pea Aphid Host Races
Source: Front Plant Sci. 2019 Feb 28;10:188. doi: 10.3389/fpls.2019.00188 (PMC6403166; doi:10.3389/fpls.2019.00188)
Supplement: Supplementary file 6 [file Table_2.XLSX]

## Sheet: Sheet1
Supplemental Table 2. Compounds down-regulated only after infestation with native, but not non-native aphid host races or up-regulated only after infestation with non-native, but not native host races, their tentative chemical classification, retention time (tR), m/z values and tentative formula.
	Negative ionization mode								Positive ionization mode
Plant species	Number	Mean measured mass [M-H]- (m/z)	tR	Tentative formula	p-value	FDR	Tentative chemical groups		Number	Mean measured mass [M+H]+ (m/z)	tR	Tentative formula	p-value	FDR	Tentative chemical groups
Medicago sativa	1	711.214	13.4887	C32H40O18	4.4611e-05	0.01032	Chalcone		1	343.124	1.51494	-	0.00030421	0.072304	Unknown
	2	605.193	13.8762	-	6.6613e-05	0.032465	Unknown		2	263.017	1.56152	-	2.8674e-05	0.0023545	Unknown
	3	515.12	16.4343	C25H24O12	0.00068305	0.083653	Isoflavonoid		3	277.032	1.59669	-	1.8476e-05	0.0017618	Unknown
	4	1085.55	18.6895	C54H85O22	8.3641e-05	0.020091	Triterpene saponin		4	937.306	14.2507	‎C36H57O28	0.001318	0.13915	Triterpene saponin
									5	507.111	14.7547	C23H23O13	0.001318	0.13915	Flavonoid
									6	697.307	14.9057	-	7.5444e-06	0.010523	Unknown
									7	227.128	19.3853	C12H18O4	2.0146e-06	0.00066169	Jasmonate derivative
									8	583.255	20.1517	-	2.3067e-05	0.0019482	Unknown
									9	756.555	20.7953	-	1.5325e-06	0.00056624	Unknown
									10	599.41	22.7948	-	6.4934e-07	0.00036748	Unknown
									11	271.169	23.616	C18H22O2	5.6805e-06	0.0011994	Sterol
									12	790.587	30.114	-	2.3067e-05	0.0019482	Unknown
									13	680.479	39.0947	-	4.42e-06	0.001005	Unknown
Trifolium pratense	1	190.981	1.64061	-	0.0015862	0.19904	Unknown		1	158.003	0.672117	-	2.6766e-08	5.4302e-05	Unknown
	2	487.126	18.1076	C24H24O11	4.1442e-06	0.0027835	Flavonoid		2	208.973	1.32462	-	0.006713	0.12446	Unknown
	3	265.148	21.7907	-	8.5862e-07	0.00086506	Unknown		3	132.102	3.57456	C6H13NO2	0.0035857	0.088641	Non-protein amino acid
	4	626.911	27.6818	-	2.5664e-08	5.1712e-05	Unknown		4	324.129	4.02728	-	0.0016547	0.059965	Unknown
									5	166.086	9.27785	-	0.002005	0.069417	Unknown
									6	585.081	14.0401	-	4.9454e-06	0.00092769	Unknown
									7	163.133	14.75	-	5.5945e-06	0.0016219	Unknown
									8	191.164	18.4125	-	2.8908e-06	0.0018438	Unknown
									9	249.206	20.4017	-	3.94e-08	3.1411e-05	Unknown
									10	589.244	32.7746	-	0.0028676	0.080218	Unknown
Pisum sativum	1	647.274	15.6265	-	0.0038534	0.6381	Unknown		1	661.286	18.8888	C33H40O14	0.00065819	0.0706	Flavonoid
	2	819.527	36.914	-	1.384e-06	0.00044808	Unknown		2	1100.1	20.5867	-	0.00049471	0.030552	Unknown
									3	401.284	30.3991	-	1.2541e-06	0.0012779	Unknown
